# Supplementary material for: Sentinel Lymph Node Biopsy in Surgical Staging for High-Risk Groups of Endometrial Carcinoma Patients
Source: Int J Environ Res Public Health. 2022 Mar 21;19(6):3716. doi: 10.3390/ijerph19063716 (PMC8949341; doi:10.3390/ijerph19063716)
Supplement: Supplementary file 1 [file ijerph-19-03716-s001.zip]

Archive with 8 entries (8 files):
- Supplementary Figure S1.pdf
- Supplementary Figure S2a.pdf
- Supplementary Figure S2b.pdf
- Supplementary Table S1.pdf
- Supplementary Table S2.pdf
- Supplementary Table S3.pdf
- Supplementary Table S4.pdf
- Supplementary Table S5.pdf
